# Supplementary material for: Golgi ELMO1 binds QUA1, QUA2, GAUT9, and ELMO4 and is required for pectin accumulation in Arabidopsis
Source: PLoS One. 2023 Nov 8;18(11):e0293961. doi: 10.1371/journal.pone.0293961 (PMC10631678; doi:10.1371/journal.pone.0293961)
Supplement: S2 File — (ZIP) [file pone.0293961.s002.zip]

Archive with 3 entries (3 files):
- Kohorn et al SI Fig 4.zip
- Kohorn et al SI Fig 3.zip
- __MACOSX/._Kohorn et al SI Fig 3.zip
